# Supplementary material for: Collaboration for Developing and Sustaining Community Dementia-Friendly Initiatives: A Realist Evaluation
Source: Int J Environ Res Public Health. 2023 Feb 23;20(5):4006. doi: 10.3390/ijerph20054006 (PMC10001691; doi:10.3390/ijerph20054006)
Supplement: Supplementary file 1 [file ijerph-20-04006-s001.zip]

Archive with 3 entries (3 files):
- ijerph-2116755-supplementary-file1-v3.pdf
- ijerph-2116755-supplementary-file2-v3.pdf
- ijerph-2116755-supplementary-file3-v3.pdf
